# Supplementary material for: Barriers, Benefits and Complications of Orthodontic Treatment in Patients with Epidermolysis Bullosa: A Patient-Reported Cross-Sectional Study
Source: Healthcare (Basel). 2026 Jun 4;14(11):1584. doi: 10.3390/healthcare14111584 (PMC13256972; doi:10.3390/healthcare14111584)
Supplement: Supplementary file 1 [file healthcare-14-01584-s001.zip]

Archive with 1 entries (1 files):
- healthcare-4319414-supplementary.pdf
